# Supplementary material for: LncRNA-HGBC stabilized by HuR promotes gallbladder cancer progression by regulating miR-502-3p/SET/AKT axis
Source: Mol Cancer. 2019 Nov 21;18:167. doi: 10.1186/s12943-019-1097-9 (PMC6868746; doi:10.1186/s12943-019-1097-9)
Supplement: Supplementary file 1 — Additional file 1: Table S1. Sequence information used in this study. Table S2. Sequences of primers used for qRT-PCR in this study. Table S3. Primary antibodies used in this study. Table S4. Genes connected to lncRNA-HGBC. Table S5. The potential lncRNA-HGBC-interacting proteins identified by mass spectrometry between 30 and 40 KD. Table S6. Predicted lncRNA-HGBC-interacting miRNAs. [file 12943_2019_1097_MOESM1_ESM.xls]

## Sheet: Table S1
Table S1. Sequence information used in this study
siRNA/shRNA/probe name	sequence
HuR siRNA-1 sense	5' AAGTAGCAGGACACAGCTTGGdTdT 3'
HuR siRNA-1 antisense	5' CCAAGCTGTGTCCTGCTACTTdTdT 3'
HuR siRNA-2 sense	5' TTACCAGTTTCAATGGTCATdTdT 3'
HuR siRNA-2 antisense	5' ATGACCATTGAAACTGGTAAdTdT 3'
SET siRNA-1 sense	5' GGTGATCCATCTTCGAAGTdTdT 3'
SET siRNA-1 antisense	5' ACTTCGAAGATGGATCACCdTdT 3'
SET siRNA-2 sense	5' GATTTGACGAAACGTTCGAdTdT 3'
SET siRNA-2 antisense	5' TCGAACGTTTCGTCAAATCdTdT 3'
SET siRNA-3 sense	5' CCCTTCCTGTCTGAACAAAdTdT 3'
SET siRNA-3 antisense	5' TTTGTTCAGACAGGAAGGGdTdT 3'
Negative control sense	5' TTCTCCGAACGTGTCACGTdTdT 3'
Negative control antisense	5' ACGTGACACGTTCGGAGAAdTdT3'
lncRNA-HGBC shRNA-1 sense	5' GATCCGGACAAGACTGCTCTAGATTGTTCAAGAGACAATCTAGAGCAGTCTTGTCCTTTTTTG 3'
lncRNA-HGBC shRNA-1 antisense	5' AATTCAAAAAAGGACAAGACTGCTCTAGATTGTCTCTTGAACAATCTAGAGCAGTCTTGTCCG 3'
lncRNA-HGBC shRNA-2 sense	5' GATCCGAGACTGGGTACCTTACAAAGTTCAAGAGACTTTGTAAGGTACCCAGTCTCTTTTTTG 3'
lncRNA-HGBC shRNA-2 antisense	5' AATTCAAAAAAGAGACTGGGTACCTTACAAAGTCTCTTGAACTTTGTAAGGTACCCAGTCTCG 3'
lncRNA-HGBC shRNA-3 sense	5' GATCCGGTGGTAGGAGAATGAATGAGTTCAAGAGACTCATTCATTCTCCTACCACCTTTTTTG 3'
lncRNA-HGBC shRNA-3 antisense	5' AATTCAAAAAAGGTGGTAGGAGAATGAATGAGTCTCTTGAACTCATTCATTCTCCTACCACCG 3'
β-Actin probe for northern blot	5' GGTAGGACGCAGACCTGGACCGACCGGCCCTGGACTGACTGATGGA 3'
lncRNA-HGBC probe for northern blot or FISH	5' TATTAGCTGGTTAGCATTGCAGCAATCATCCTCATTCTAA 3'

## Sheet: Table S2
Table S2. Sequences of primers used for qRT-PCR in this study
Name	Sequence
lncRNA-HGBC Forward	5' GAGAATCCCTTGTGGACTGGG 3'
lncRNA-HGBC Reverse	5' CTGCTGAGGCCTTGTACTGG 3'
MT-ND1 Forward	5' ATGGCCAACCTCCTACTC 3'
MT-ND1 Reverse	5' GTGATGGTAGATGTGGCG 3'
pre-rRNA 45S Forward	5' GAGCGACCAAAGGAACCATA 3'
pre-rRNA 45S Reverse	5' GTGATGGTAGATGTGGCG 3'
EIF4E Forward	5' TGTGGCGCTGTTGTTAATGT 3'
EIF4E Reverse	5' ATTGCTTGACGCAGTCTCCT 3'
HuR Forward	5' CGCCAACTTGTACATCAGCG 3'
HuR Reverse	5' TAAACGCAACCCCTCTGGAC 3'
18S rRNA Forward	5' ACACGGACAGGATTGACAGA 3'
18S rRNA Reverse	5' GGACATCTAAGGGCATCACA 3'
miR-1	5' CGGCGTGGAATGTAAAGAAGTATGTAT 3'
miR-26a	5' CGGTTCAAGTAATCCAGGATAGGCT 3'
miR-135a	5' CGGCTATGGCTTTTTATTCCTATGTGA 3'
miR-122	5' CGTGGAGTGTGACAATGGTGTTTG 3'
miR-502-3p	5' AATGCACCTGGGCAAGGATTCA 3'
miR-618	5' CGGCAAACTCTACTTGTCCTTCTGAGT 3'
SET Forward	5' GGCCAAACCCATTACAGTACT 3'
SET Reverse	5' TCAAGAACAGGGCGACTGA 3'
GAPDH Forward	5' AGAAGGCTGGGGCTCATTTG 3'
GAPDH Reverse	5' AGGGGCCATCCACAGTCTTC 3'

## Sheet: Table S3
Table S3. Primary antibodies used in this study
Antibody	Application	Company
PCNA(A9909)	1:1000 for WB, 1:100 for IHC	Abclonal
Vimentin (#5741)	1:1000 for WB	Cell Signaling Technology
N-cadherin (#13116)	1:1000 for WB	Cell Signaling Technology
β-Tubulin (#2128)	1:1000 for WB	Cell Signaling Technology
GAPDH (ab181602)	1:5000 for WB	Abcam
HuR (ab200342)	1:1000 for WB	Abcam
AGO2 (03-110)	1:1000 for WB	Millipore
SET (ab181990)	1:5000 for WB, 1:250 for IHC	Abcam
p-AKT (#4060)	1:1000 for WB, 1:50 for IHC	Cell Signaling Technology
AKT (#4691)	1:1000 for WB	Cell Signaling Technology

## Sheet: Table S4
Table S4. Genes connected to lncRNA-HGBC in subnetwork
geneX	geneY	correlation	pvalue
NEBL	NR_027005	0.999991	0
TNFRSF13C	NR_027005	0.999993	0
uc002qga	NR_027005	0.999994	0
uc010azs	NR_027005	0.999992	0
uc002iim	NR_027005	0.999994	0
SP6	NR_027005	0.99999	0
PAK6	NR_027005	0.999991	0
RIBC2	NR_027005	0.99999	0
TNFRSF11A	NR_027005	0.999993	0
XLOC_001625	NR_027005	0.999992	0
uc010hef	NR_027005	0.99999	0
RUNX2	NR_027005	0.999992	0
ZNF93	NR_027005	0.999991	0
RDM1	NR_027005	0.999994	0
USH1C	NR_027005	0.999992	0
uc002stf	NR_027005	0.999992	0
uc001qrf	NR_027005	0.999993	0
SGOL1	NR_027005	0.999997	0
uc004fai	NR_027005	0.999993	0
NR_027910.2	NR_027005	0.99999	0
ESRP1	NR_027005	0.999991	0
NR_036488	NR_027005	0.999991	0
NQO1	NR_027005	0.999991	0
OTX1	NR_027005	0.999991	0
STYK1	NR_027005	0.999991	0
uc001gvp	NR_027005	0.999991	0
NR_037583.1	NR_027005	0.999991	0
ZBED2	NR_027005	0.999991	0
GJB4	NR_027005	0.999991	0
LOC100507286	NR_027005	0.999991	0
SLC7A11	NR_027005	0.999992	0
uc001ogq	NR_027005	0.999992	0
NR_038849.1	NR_027005	0.999992	0
KIF4A	NR_027005	0.999992	0
NR_033752	NR_027005	0.999992	0
FUT2	NR_027005	0.999992	0
NR_026571.1	NR_027005	0.999992	0
LOC100506303	NR_027005	0.999992	0
HOXB9	NR_027005	0.999992	0
TFCP2L1	NR_027005	0.999992	0
CKMT1A	NR_027005	0.999992	0
uc003swh	NR_027005	0.999993	0
LOC100506027	NR_027005	0.999993	0
SPOCD1	NR_027005	0.999993	0
PVT1	NR_027005	0.999994	0
KIF23	NR_027005	0.999994	0
NR_038835	NR_027005	0.999994	0
MNX1	NR_027005	0.999994	0
VGF	NR_027005	0.999995	0
PRSS16	NR_027005	0.999995	0
ENST00000532855	NR_027005	0.999995	0
EXO1	NR_027005	0.999995	0
PITX1	NR_027005	0.999995	0
MMP12	NR_027005	0.999996	0
NUF2	NR_027005	0.999997	0
KLK1	NR_027005	0.999997	0
TTK	NR_027005	0.999997	0
SHCBP1	NR_027005	0.999997	0
TRIM59	NR_027005	0.999998	0

## Sheet: Table S5
Table S5. The potential lncRNA-HGBC-interacting proteins identified by mass spectrometry between 30-40 KD
Accession	Description	Score	# AAs	MW [kDa]
Q13151	Heterogeneous nuclear ribonucleoprotein A0 OS=Homo sapiens GN=HNRNPA0 PE=1 SV=1 - [ROA0_HUMAN]	1285.54	305	30.8218
P09651	Heterogeneous nuclear ribonucleoprotein A1 OS=Homo sapiens GN=HNRNPA1 PE=1 SV=5 - [ROA1_HUMAN]	1211.21	372	38.7231
P22626	Heterogeneous nuclear ribonucleoproteins A2/B1 OS=Homo sapiens GN=HNRNPA2B1 PE=1 SV=2 - [ROA2_HUMAN]	708.375	353	37.4067
Q96HS1	Serine/threonine-protein phosphatase PGAM5, mitochondrial OS=Homo sapiens GN=PGAM5 PE=1 SV=2 - [PGAM5_HUMAN]	581.354	289	31.9846
P29692	Elongation factor 1-delta OS=Homo sapiens GN=EEF1D PE=1 SV=5 - [EF1D_HUMAN]	375.838	281	31.1028
Q13243	Serine/arginine-rich splicing factor 5 OS=Homo sapiens GN=SRSF5 PE=1 SV=1 - [SRSF5_HUMAN]	264.275	272	31.2453
Q15014	Mortality factor 4-like protein 2 OS=Homo sapiens GN=MORF4L2 PE=1 SV=1 - [MO4L2_HUMAN]	229.227	288	32.2878
P09012	U1 small nuclear ribonucleoprotein A OS=Homo sapiens GN=SNRPA PE=1 SV=3 - [SNRPA_HUMAN]	225.055	282	31.2592
Q13247	Serine/arginine-rich splicing factor 6 OS=Homo sapiens GN=SRSF6 PE=1 SV=2 - [SRSF6_HUMAN]	212.539	344	39.5634
P06493	Cyclin-dependent kinase 1 OS=Homo sapiens GN=CDK1 PE=1 SV=3 - [CDK1_HUMAN]	180.171	297	34.0739
Q9H9B4	Sideroflexin-1 OS=Homo sapiens GN=SFXN1 PE=1 SV=4 - [SFXN1_HUMAN]	178.307	322	35.5963
Q9BWM7	Sideroflexin-3 OS=Homo sapiens GN=SFXN3 PE=1 SV=3 - [SFXN3_HUMAN]	170.183	321	35.4805
Q96C36	Pyrroline-5-carboxylate reductase 2 OS=Homo sapiens GN=PYCR2 PE=1 SV=1 - [P5CR2_HUMAN]	166.978	320	33.6157
P15880	40S ribosomal protein S2 OS=Homo sapiens GN=RPS2 PE=1 SV=2 - [RS2_HUMAN]	166.424	293	31.3046
O75569	Interferon-inducible double-stranded RNA-dependent protein kinase activator A OS=Homo sapiens GN=PRKRA PE=1 SV=1 - [PRKRA_HUMAN]	161.917	313	34.3825
Q02878	60S ribosomal protein L6 OS=Homo sapiens GN=RPL6 PE=1 SV=3 - [RL6_HUMAN]	160.779	288	32.7076
Q15717	ELAV-like protein 1 OS=Homo sapiens GN=ELAVL1 PE=1 SV=2 - [ELAV1_HUMAN]	151.296	326	36.0692
Q13595	Transformer-2 protein homolog alpha OS=Homo sapiens GN=TRA2A PE=1 SV=1 - [TRA2A_HUMAN]	140.06	282	32.6691
Q07352	mRNA decay activator protein ZFP36L1 OS=Homo sapiens GN=ZFP36L1 PE=1 SV=1 - [TISB_HUMAN]	132.507	338	36.2908
O15144	Actin-related protein 2/3 complex subunit 2 OS=Homo sapiens GN=ARPC2 PE=1 SV=1 - [ARPC2_HUMAN]	130.669	300	34.3115
Q9H936	Mitochondrial glutamate carrier 1 OS=Homo sapiens GN=SLC25A22 PE=1 SV=1 - [GHC1_HUMAN]	129.67	323	34.4483
O95639	Cleavage and polyadenylation specificity factor subunit 4 OS=Homo sapiens GN=CPSF4 PE=1 SV=1 - [CPSF4_HUMAN]	122.538	269	30.2346
Q9BQ75	Protein CMSS1 OS=Homo sapiens GN=CMSS1 PE=1 SV=2 - [CMS1_HUMAN]	122.509	279	31.864
Q8N567	Zinc finger CCHC domain-containing protein 9 OS=Homo sapiens GN=ZCCHC9 PE=1 SV=2 - [ZCHC9_HUMAN]	120.791	271	30.4572
O75494	Serine/arginine-rich splicing factor 10 OS=Homo sapiens GN=SRSF10 PE=1 SV=1 - [SRS10_HUMAN]	119.538	262	31.2818
Q13889	General transcription factor IIH subunit 3 OS=Homo sapiens GN=GTF2H3 PE=1 SV=2 - [TF2H3_HUMAN]	113.555	308	34.3556
Q6PK04	Coiled-coil domain-containing protein 137 OS=Homo sapiens GN=CCDC137 PE=1 SV=1 - [CC137_HUMAN]	113.477	289	33.2111
O00560	Syntenin-1 OS=Homo sapiens GN=SDCBP PE=1 SV=1 - [SDCB1_HUMAN]	107.035	298	32.4239
P05198	Eukaryotic translation initiation factor 2 subunit 1 OS=Homo sapiens GN=EIF2S1 PE=1 SV=3 - [IF2A_HUMAN]	104.311	315	36.0894
P36542	ATP synthase subunit gamma, mitochondrial OS=Homo sapiens GN=ATP5C1 PE=1 SV=1 - [ATPG_HUMAN]	104.197	298	32.9753
Q9UNQ2	Probable dimethyladenosine transferase OS=Homo sapiens GN=DIMT1 PE=1 SV=1 - [DIM1_HUMAN]	103.465	313	35.2141
Q53HL2	Borealin OS=Homo sapiens GN=CDCA8 PE=1 SV=2 - [BOREA_HUMAN]	101.97	280	31.3038
Q96AG4	Leucine-rich repeat-containing protein 59 OS=Homo sapiens GN=LRRC59 PE=1 SV=1 - [LRC59_HUMAN]	87.5081	307	34.9089
P67809	Nuclease-sensitive element-binding protein 1 OS=Homo sapiens GN=YBX1 PE=1 SV=3 - [YBOX1_HUMAN]	82.5531	324	35.9027
P53597	Succinate--CoA ligase [ADP/GDP-forming] subunit alpha, mitochondrial OS=Homo sapiens GN=SUCLG1 PE=1 SV=4 - [SUCA_HUMAN]	81.4657	346	36.2268
Q8NBM4	Ubiquitin-associated domain-containing protein 2 OS=Homo sapiens GN=UBAC2 PE=1 SV=1 - [UBAC2_HUMAN]	80.311	344	38.9382
Q6UXN9	WD repeat-containing protein 82 OS=Homo sapiens GN=WDR82 PE=1 SV=1 - [WDR82_HUMAN]	77.8455	313	35.0565
Q9ULW3	Activator of basal transcription 1 OS=Homo sapiens GN=ABT1 PE=1 SV=1 - [ABT1_HUMAN]	76.3269	272	31.06
P47756	F-actin-capping protein subunit beta OS=Homo sapiens GN=CAPZB PE=1 SV=4 - [CAPZB_HUMAN]	76.0601	277	31.3308
P06748	Nucleophosmin OS=Homo sapiens GN=NPM1 PE=1 SV=2 - [NPM_HUMAN]	73.911	294	32.5548
P31942	Heterogeneous nuclear ribonucleoprotein H3 OS=Homo sapiens GN=HNRNPH3 PE=1 SV=2 - [HNRH3_HUMAN]	72.0376	346	36.9031
P29084	Transcription initiation factor IIE subunit beta OS=Homo sapiens GN=GTF2E2 PE=1 SV=1 - [T2EB_HUMAN]	71.1919	291	33.0234
Q99623	Prohibitin-2 OS=Homo sapiens GN=PHB2 PE=1 SV=2 - [PHB2_HUMAN]	69.6	299	33.2759
Q9P015	39S ribosomal protein L15, mitochondrial OS=Homo sapiens GN=MRPL15 PE=1 SV=1 - [RM15_HUMAN]	66.9113	296	33.3989
Q9BRX9	WD repeat domain-containing protein 83 OS=Homo sapiens GN=WDR83 PE=1 SV=1 - [WDR83_HUMAN]	66.8611	315	34.3208
Q9UPY8	Microtubule-associated protein RP/EB family member 3 OS=Homo sapiens GN=MAPRE3 PE=1 SV=1 - [MARE3_HUMAN]	64.3761	281	31.962
Q9HC21	Mitochondrial thiamine pyrophosphate carrier OS=Homo sapiens GN=SLC25A19 PE=1 SV=1 - [TPC_HUMAN]	60.9357	320	35.4883
O95478	Ribosome biogenesis protein NSA2 homolog OS=Homo sapiens GN=NSA2 PE=1 SV=1 - [NSA2_HUMAN]	60.7416	260	30.0465
Q96GD4	Aurora kinase B OS=Homo sapiens GN=AURKB PE=1 SV=3 - [AURKB_HUMAN]	57.3716	344	39.2856
P46777	60S ribosomal protein L5 OS=Homo sapiens GN=RPL5 PE=1 SV=3 - [RL5_HUMAN]	55.1157	297	34.3407
Q9BPW9	Dehydrogenase/reductase SDR family member 9 OS=Homo sapiens GN=DHRS9 PE=1 SV=1 - [DHRS9_HUMAN]	53.686	319	35.2046
P22087	rRNA 2'-O-methyltransferase fibrillarin OS=Homo sapiens GN=FBL PE=1 SV=2 - [FBRL_HUMAN]	51.0465	321	33.7634
O14734	Acyl-coenzyme A thioesterase 8 OS=Homo sapiens GN=ACOT8 PE=1 SV=1 - [ACOT8_HUMAN]	46.5188	319	35.891
Q8NE86	Calcium uniporter protein, mitochondrial OS=Homo sapiens GN=MCU PE=1 SV=1 - [MCU_HUMAN]	44.3	351	39.8418
O43709	Probable 18S rRNA (guanine-N(7))-methyltransferase OS=Homo sapiens GN=BUD23 PE=1 SV=2 - [BUD23_HUMAN]	34.1249	281	31.8601
Q9Y6C9	Mitochondrial carrier homolog 2 OS=Homo sapiens GN=MTCH2 PE=1 SV=1 - [MTCH2_HUMAN]	33.73	303	33.3089
O14828	Secretory carrier-associated membrane protein 3 OS=Homo sapiens GN=SCAMP3 PE=1 SV=3 - [SCAM3_HUMAN]	29.62	347	38.2623
P48729	Casein kinase I isoform alpha OS=Homo sapiens GN=CSNK1A1 PE=1 SV=2 - [KC1A_HUMAN]	26.4803	337	38.8899

## Sheet: Table S6
Table S6. Predicted lncRNA-HGBC-interacting miRNAs
Gene	microRNA	Position	Seed	dGduplex	dGopen	ddG
lncRNA-HGBC	hsa-let-7e	769	8:0:1	-22.71	-11.32	-11.38
lncRNA-HGBC	hsa-let-7e	883	8:1:0	-15.9	-10.31	-5.58
lncRNA-HGBC	hsa-miR-1	1636	8:0:1	-8.6	-4.9	-3.69
lncRNA-HGBC	hsa-miR-1	412	8:1:0	-8.72	-6.26	-2.45
lncRNA-HGBC	hsa-miR-100	43	8:1:0	-17.4	-15.72	-1.67
lncRNA-HGBC	hsa-miR-103	1338	8:1:0	-19.6	-6.24	-13.35
lncRNA-HGBC	hsa-miR-103	1274	8:1:0	-21.4	-9.43	-11.96
lncRNA-HGBC	hsa-miR-103	1786	8:1:0	-17.89	-11.01	-6.87
lncRNA-HGBC	hsa-miR-103	1686	8:1:0	-13.99	-7.44	-6.54
lncRNA-HGBC	hsa-miR-103	436	8:0:1	-15.79	-9.93	-5.85
lncRNA-HGBC	hsa-miR-103	29	8:0:1	-19.2	-22.92	3.72
lncRNA-HGBC	hsa-miR-107	1338	8:1:0	-17.7	-6.24	-11.45
lncRNA-HGBC	hsa-miR-107	1274	8:1:0	-20.7	-9.43	-11.26
lncRNA-HGBC	hsa-miR-107	1786	8:1:0	-17.89	-11.01	-6.87
lncRNA-HGBC	hsa-miR-107	1686	8:1:0	-13.69	-7.44	-6.24
lncRNA-HGBC	hsa-miR-107	436	8:0:1	-15.79	-9.93	-5.85
lncRNA-HGBC	hsa-miR-107	29	8:0:1	-19.2	-22.92	3.72
lncRNA-HGBC	hsa-miR-1179	1784	8:1:0	-10.5	-9.64	-0.85
lncRNA-HGBC	hsa-miR-1179	1010	8:1:0	-11	-15.53	4.53
lncRNA-HGBC	hsa-miR-1182	536	8:1:0	-22.3	-7.15	-15.14
lncRNA-HGBC	hsa-miR-1200	1351	8:1:0	-19.1	-11.75	-7.34
lncRNA-HGBC	hsa-miR-1202	789	8:1:0	-24.5	-14.04	-10.45
lncRNA-HGBC	hsa-miR-1206	1180	8:0:1	-11.9	-13.62	1.72
lncRNA-HGBC	hsa-miR-1207-3p	202	8:1:0	-12.16	-13.86	1.7
lncRNA-HGBC	hsa-miR-1208	561	8:0:1	-19.5	-13.74	-5.75
lncRNA-HGBC	hsa-miR-122	1605	8:1:0	-15.2	-8.78	-6.41
lncRNA-HGBC	hsa-miR-1224-3p	15	8:1:0	-18	-20.2	2.2
lncRNA-HGBC	hsa-miR-1224-5p	1348	8:1:0	-18.6	-12.67	-5.92
lncRNA-HGBC	hsa-miR-1224-5p	502	8:1:0	-15.6	-10.98	-4.61
lncRNA-HGBC	hsa-miR-1224-5p	1118	8:1:0	-14.86	-11.98	-2.87
lncRNA-HGBC	hsa-miR-1225-3p	1071	8:1:0	-19.05	-10.77	-8.27
lncRNA-HGBC	hsa-miR-1225-5p	220	8:0:1	-27.8	-17.01	-10.78
lncRNA-HGBC	hsa-miR-1226	867	8:1:0	-21.92	-8.35	-13.56
lncRNA-HGBC	hsa-miR-1226	704	8:1:0	-15.8	-13.77	-2.02
lncRNA-HGBC	hsa-miR-1227	1158	8:0:1	-16.6	-13.03	-3.56
lncRNA-HGBC	hsa-miR-1227	236	8:0:1	-17.2	-16.29	-0.9
lncRNA-HGBC	hsa-miR-1229	717	8:1:0	-27.5	-16.08	-11.41
lncRNA-HGBC	hsa-miR-1229	1563	8:1:0	-18.65	-11.64	-7
lncRNA-HGBC	hsa-miR-1229	1458	8:1:0	-13.91	-11.21	-2.69
lncRNA-HGBC	hsa-miR-1234	864	8:0:1	-30.2	-10.52	-19.67
lncRNA-HGBC	hsa-miR-1236	1726	8:1:0	-15	-11.93	-3.06
lncRNA-HGBC	hsa-miR-1236	376	8:0:1	-19.3	-25.21	5.91
lncRNA-HGBC	hsa-miR-1237	1373	8:0:1	-19.83	-8.45	-11.37
lncRNA-HGBC	hsa-miR-124	394	8:0:0	-19.51	-13.25	-6.25
lncRNA-HGBC	hsa-miR-1243	268	8:0:1	-19.9	-13.2	-6.69
lncRNA-HGBC	hsa-miR-1243	1213	8:1:0	-15.1	-12.17	-2.92
lncRNA-HGBC	hsa-miR-1246	1444	8:1:0	-9.9	-7.03	-2.86
lncRNA-HGBC	hsa-miR-1247	841	8:0:0	-19.8	-10.21	-9.58
lncRNA-HGBC	hsa-miR-1247	999	8:1:0	-19.75	-12.76	-6.98
lncRNA-HGBC	hsa-miR-1251	1624	8:1:0	-11.5	-8.45	-3.04
lncRNA-HGBC	hsa-miR-1251	180	8:1:0	-17.1	-16.07	-1.02
lncRNA-HGBC	hsa-miR-1252	1640	8:0:1	-16.1	-6.84	-9.25
lncRNA-HGBC	hsa-miR-1252	304	8:0:0	-12.7	-9.86	-2.83
lncRNA-HGBC	hsa-miR-1252	1044	8:1:0	-11.4	-11.96	0.56
lncRNA-HGBC	hsa-miR-1253	63	8:1:0	-14.85	-12.09	-2.75
lncRNA-HGBC	hsa-miR-1254	417	8:1:0	-20.19	-8.18	-12
lncRNA-HGBC	hsa-miR-1254	1735	8:1:0	-23.88	-16.69	-7.18
lncRNA-HGBC	hsa-miR-1254	929	8:1:0	-21.52	-14.44	-7.07
lncRNA-HGBC	hsa-miR-1256	112	8:1:0	-12.1	-9.2	-2.89
lncRNA-HGBC	hsa-miR-1258	1695	8:1:0	-9.8	-8.07	-1.72
lncRNA-HGBC	hsa-miR-1259	1594	8:1:0	-6.71	-10.98	4.27
lncRNA-HGBC	hsa-miR-125a-5p	42	8:1:0	-17.7	-15.27	-2.42
lncRNA-HGBC	hsa-miR-125b	42	8:1:0	-15.3	-15.27	-0.02
lncRNA-HGBC	hsa-miR-1260	1393	8:1:0	-16.49	-11.06	-5.42
lncRNA-HGBC	hsa-miR-1260	1563	8:1:0	-10.53	-11.64	1.11
lncRNA-HGBC	hsa-miR-1260	789	8:1:0	-9.7	-14.04	4.34
lncRNA-HGBC	hsa-miR-1263	1293	8:1:0	-18.32	-8.48	-9.83
lncRNA-HGBC	hsa-miR-1265	736	8:1:0	-19.1	-8.36	-10.73
lncRNA-HGBC	hsa-miR-1265	745	8:1:0	-15.41	-8.82	-6.58
lncRNA-HGBC	hsa-miR-1265	1061	8:1:0	-11.5	-6.39	-5.1
lncRNA-HGBC	hsa-miR-1265	1096	8:1:0	-13.81	-10.12	-3.69
lncRNA-HGBC	hsa-miR-1266	187	8:0:1	-27	-12.56	-14.43
lncRNA-HGBC	hsa-miR-1266	81	8:1:0	-18.5	-7.28	-11.21
lncRNA-HGBC	hsa-miR-1268	813	8:0:1	-30.35	-10.74	-19.6
lncRNA-HGBC	hsa-miR-1268	77	8:0:1	-22.56	-8.77	-13.78
lncRNA-HGBC	hsa-miR-1269	85	8:0:1	-21.1	-7.35	-13.74
lncRNA-HGBC	hsa-miR-1269	1150	8:1:0	-21.36	-7.65	-13.7
lncRNA-HGBC	hsa-miR-1270	1141	8:1:0	-20.2	-8.5	-11.69
lncRNA-HGBC	hsa-miR-1270	850	8:1:0	-16.63	-9.79	-6.83
lncRNA-HGBC	hsa-miR-1270	530	8:1:0	-15.2	-14.88	-0.31
lncRNA-HGBC	hsa-miR-1271	1032	8:0:1	-19.6	-11.81	-7.78
lncRNA-HGBC	hsa-miR-1272	509	8:1:0	-12.5	-7.44	-5.05
lncRNA-HGBC	hsa-miR-127-3p	581	8:0:1	-19.4	-13	-6.39
lncRNA-HGBC	hsa-miR-1275	1064	8:0:1	-17.3	-7.62	-9.67
lncRNA-HGBC	hsa-miR-1275	1090	8:0:1	-18.2	-8.74	-9.45
lncRNA-HGBC	hsa-miR-127-5p	508	8:1:0	-20.6	-10.47	-10.12
lncRNA-HGBC	hsa-miR-127-5p	179	8:1:0	-21.2	-15.7	-5.49
lncRNA-HGBC	hsa-miR-1276	525	8:1:0	-13.8	-9.98	-3.81
lncRNA-HGBC	hsa-miR-1276	299	8:1:0	-13.43	-11	-2.42
lncRNA-HGBC	hsa-miR-1280	368	8:1:0	-22.9	-21.64	-1.25
lncRNA-HGBC	hsa-miR-1280	234	8:1:0	-17.43	-16.21	-1.21
lncRNA-HGBC	hsa-miR-1280	22	8:1:0	-23.3	-25.5	2.2
lncRNA-HGBC	hsa-miR-1281	1157	8:1:0	-11.2	-13.04	1.84
lncRNA-HGBC	hsa-miR-1282	103	8:1:0	-10.4	-8.05	-2.34
lncRNA-HGBC	hsa-miR-1285	815	8:1:0	-19.9	-12	-7.89
lncRNA-HGBC	hsa-miR-1285	415	8:1:0	-11.8	-6.4	-5.39
lncRNA-HGBC	hsa-miR-1286	1526	8:0:1	-17.35	-11.22	-6.12
lncRNA-HGBC	hsa-miR-1288	1149	8:1:0	-16.5	-7.79	-8.7
lncRNA-HGBC	hsa-miR-1291	112	8:1:0	-17.16	-9.2	-7.95
lncRNA-HGBC	hsa-miR-1292	219	8:1:0	-27.9	-16.94	-10.95
lncRNA-HGBC	hsa-miR-1292	38	8:0:1	-27.3	-19.6	-7.69
lncRNA-HGBC	hsa-miR-1293	645	8:1:0	-16.86	-10.43	-6.42
lncRNA-HGBC	hsa-miR-1294	885	8:1:0	-17.1	-13.18	-3.91
lncRNA-HGBC	hsa-miR-129-5p	1773	8:0:1	-19.41	-9.45	-9.95
lncRNA-HGBC	hsa-miR-129-5p	587	8:0:1	-16.4	-11.37	-5.02
lncRNA-HGBC	hsa-miR-1297	1317	8:1:0	-4.6	-7.77	3.17
lncRNA-HGBC	hsa-miR-1298	1748	8:1:0	-14.1	-13.02	-1.07
lncRNA-HGBC	hsa-miR-1299	448	8:1:0	-21.01	-15.25	-5.75
lncRNA-HGBC	hsa-miR-1299	1429	8:1:0	-11.8	-10.34	-1.45
lncRNA-HGBC	hsa-miR-1300	1383	8:0:1	-15.6	-9.1	-6.49
lncRNA-HGBC	hsa-miR-1301	204	8:1:0	-18.5	-13.1	-5.39
lncRNA-HGBC	hsa-miR-1303	872	8:1:0	-15.26	-9.26	-5.99
lncRNA-HGBC	hsa-miR-1308	1500	8:1:0	-14.15	-17.04	2.89
lncRNA-HGBC	hsa-miR-132	1267	8:1:0	-11.8	-6.55	-5.24
lncRNA-HGBC	hsa-miR-132	256	8:1:0	-18.86	-14.39	-4.46
lncRNA-HGBC	hsa-miR-132	455	8:0:1	-18.74	-18.36	-0.37
lncRNA-HGBC	hsa-miR-132	1010	8:1:0	-14.3	-15.53	1.23
lncRNA-HGBC	hsa-miR-134	647	8:1:0	-17.8	-10.61	-7.18
lncRNA-HGBC	hsa-miR-135a	1444	8:1:0	-8.43	-7.03	-1.39
lncRNA-HGBC	hsa-miR-135b	1444	8:1:0	-7.95	-7.03	-0.91
lncRNA-HGBC	hsa-miR-136	592	8:1:0	-10.72	-9.3	-1.41
lncRNA-HGBC	hsa-miR-136	1778	8:1:0	-8.1	-9.53	1.43
lncRNA-HGBC	hsa-miR-139-3p	325	8:1:0	-16.3	-8.98	-7.31
lncRNA-HGBC	hsa-miR-139-5p	1258	8:1:0	-13.8	-5.46	-8.33
lncRNA-HGBC	hsa-miR-140-3p	210	8:1:0	-13	-14.77	1.77
lncRNA-HGBC	hsa-miR-140-3p	1187	8:1:0	-14.32	-17.17	2.85
lncRNA-HGBC	hsa-miR-140-5p	660	8:1:0	-10.7	-11.53	0.83
lncRNA-HGBC	hsa-miR-141	563	8:1:0	-16.8	-12.88	-3.91
lncRNA-HGBC	hsa-miR-141	917	8:1:0	-14.5	-17.4	2.9
lncRNA-HGBC	hsa-miR-143	743	8:1:0	-17.68	-7.92	-9.75
lncRNA-HGBC	hsa-miR-144	255	8:1:0	-10	-14.47	4.47
lncRNA-HGBC	hsa-miR-146a	226	8:1:0	-14.3	-12.21	-2.08
lncRNA-HGBC	hsa-miR-146a	38	8:1:0	-13.95	-19.6	5.65
lncRNA-HGBC	hsa-miR-146b-3p	1583	8:1:0	-18.8	-17.33	-1.46
lncRNA-HGBC	hsa-miR-146b-5p	226	8:1:0	-14.3	-12.21	-2.08
lncRNA-HGBC	hsa-miR-146b-5p	38	8:1:0	-15.25	-19.6	4.35
lncRNA-HGBC	hsa-miR-147b	585	8:1:0	-11.3	-11.92	0.62
lncRNA-HGBC	hsa-miR-148a	1129	8:1:0	-17.2	-8.72	-8.47
lncRNA-HGBC	hsa-miR-148a	991	8:1:0	-12.9	-12.06	-0.83
lncRNA-HGBC	hsa-miR-148a	1719	8:1:0	-11.9	-11.17	-0.72
lncRNA-HGBC	hsa-miR-148a	261	8:0:1	-12.4	-11.95	-0.44
lncRNA-HGBC	hsa-miR-148a	711	8:1:0	-17.9	-17.68	-0.21
lncRNA-HGBC	hsa-miR-148b	1255	8:1:0	-10.24	-4.88	-5.35
lncRNA-HGBC	hsa-miR-148b	661	8:1:0	-10.9	-9.62	-1.27
lncRNA-HGBC	hsa-miR-149	1032	8:1:0	-23.96	-11.81	-12.14
lncRNA-HGBC	hsa-miR-150	922	8:1:0	-17.6	-17.6	0.0041
lncRNA-HGBC	hsa-miR-152	1255	8:1:0	-10.63	-4.88	-5.74
lncRNA-HGBC	hsa-miR-152	661	8:1:0	-14.3	-9.62	-4.67
lncRNA-HGBC	hsa-miR-153	258	8:0:1	-15.67	-8.6	-7.06
lncRNA-HGBC	hsa-miR-15a	1275	8:1:0	-13.9	-9.34	-4.55
lncRNA-HGBC	hsa-miR-15a	30	8:1:0	-17.1	-22.99	5.89
lncRNA-HGBC	hsa-miR-15b	1275	8:1:0	-13.4	-9.34	-4.05
lncRNA-HGBC	hsa-miR-15b	30	8:1:0	-16.6	-22.99	6.39
lncRNA-HGBC	hsa-miR-16	1275	8:1:0	-13.42	-9.34	-4.07
lncRNA-HGBC	hsa-miR-16	30	8:1:0	-15.5	-22.99	7.49
lncRNA-HGBC	hsa-miR-181b	1406	8:1:0	-15.2	-9.31	-5.88
lncRNA-HGBC	hsa-miR-181b	1233	8:1:0	-7.8	-4.87	-2.92
lncRNA-HGBC	hsa-miR-181d	1233	8:1:0	-11.1	-4.87	-6.22
lncRNA-HGBC	hsa-miR-181d	1406	8:1:0	-12.71	-9.31	-3.39
lncRNA-HGBC	hsa-miR-182	1744	8:1:0	-15.5	-13.67	-1.82
lncRNA-HGBC	hsa-miR-182	879	8:1:0	-9.34	-10.16	0.82
lncRNA-HGBC	hsa-miR-1825	1256	8:1:0	-13	-4.85	-8.14
lncRNA-HGBC	hsa-miR-1826	108	8:1:0	-12.86	-9.31	-3.54
lncRNA-HGBC	hsa-miR-1826	1247	8:1:0	-4.15	-3.11	-1.03
lncRNA-HGBC	hsa-miR-1827	769	8:1:0	-19	-11.32	-7.67
lncRNA-HGBC	hsa-miR-1827	1496	8:1:0	-10.5	-17.29	6.79
lncRNA-HGBC	hsa-miR-184	330	8:1:0	-23.61	-10.48	-13.12
lncRNA-HGBC	hsa-miR-184	36	8:0:1	-17.39	-18.56	1.17
lncRNA-HGBC	hsa-miR-185	50	8:1:0	-22.13	-14.74	-7.38
lncRNA-HGBC	hsa-miR-185	1645	8:1:0	-16.51	-9.61	-6.89
lncRNA-HGBC	hsa-miR-186	1639	8:1:0	-7.42	-6.43	-0.98
lncRNA-HGBC	hsa-miR-186	1794	8:1:0	-9.45	-10.48	1.03
lncRNA-HGBC	hsa-miR-188-3p	1541	8:0:1	-23	-12.21	-10.78
lncRNA-HGBC	hsa-miR-188-3p	1487	8:1:0	-17.8	-21.29	3.49
lncRNA-HGBC	hsa-miR-188-5p	758	8:1:0	-17.3	-6.55	-10.74
lncRNA-HGBC	hsa-miR-188-5p	1661	8:1:0	-14	-6.65	-7.34
lncRNA-HGBC	hsa-miR-18a	1379	8:1:0	-15.91	-7.94	-7.96
lncRNA-HGBC	hsa-miR-18a	573	8:1:0	-9.2	-13.43	4.23
lncRNA-HGBC	hsa-miR-18b	1379	8:1:0	-16.91	-7.94	-8.96
lncRNA-HGBC	hsa-miR-18b	573	8:1:0	-9.2	-13.43	4.23
lncRNA-HGBC	hsa-miR-193a-3p	421	8:1:0	-16	-10.97	-5.02
lncRNA-HGBC	hsa-miR-193b	1414	8:1:0	-19.5	-8.99	-10.5
lncRNA-HGBC	hsa-miR-193b	268	8:1:0	-17.9	-13.2	-4.69
lncRNA-HGBC	hsa-miR-193b	560	8:1:0	-17.1	-13.9	-3.19
lncRNA-HGBC	hsa-miR-194	1277	8:1:0	-11.7	-9	-2.69
lncRNA-HGBC	hsa-miR-194	457	8:1:0	-12.3	-17.87	5.57
lncRNA-HGBC	hsa-miR-195	1275	8:1:0	-17.5	-9.34	-8.15
lncRNA-HGBC	hsa-miR-195	30	8:1:0	-12.14	-22.99	10.85
lncRNA-HGBC	hsa-miR-197	1575	8:1:0	-18.65	-16.6	-2.04
lncRNA-HGBC	hsa-miR-19a	1770	8:1:0	-9.11	-8.97	-0.13
lncRNA-HGBC	hsa-miR-19b	1770	8:1:0	-9.61	-8.97	-0.63
lncRNA-HGBC	hsa-miR-200a	563	8:1:0	-15.7	-12.88	-2.81
lncRNA-HGBC	hsa-miR-200a	917	8:1:0	-9.8	-17.4	7.6
lncRNA-HGBC	hsa-miR-203	1555	8:1:0	-11.6	-4.82	-6.77
lncRNA-HGBC	hsa-miR-203	1637	8:1:0	-12	-5.57	-6.42
lncRNA-HGBC	hsa-miR-204	1252	8:1:0	-6.6	-4.23	-2.36
lncRNA-HGBC	hsa-miR-205	1405	8:1:0	-14.2	-9.44	-4.75
lncRNA-HGBC	hsa-miR-206	412	8:1:0	-20.4	-6.26	-14.13
lncRNA-HGBC	hsa-miR-206	1636	8:0:1	-16.29	-4.9	-11.38
lncRNA-HGBC	hsa-miR-211	1252	8:1:0	-6.6	-4.23	-2.36
lncRNA-HGBC	hsa-miR-212	1267	8:1:0	-11.6	-6.55	-5.04
lncRNA-HGBC	hsa-miR-212	256	8:1:0	-18.03	-14.39	-3.63
lncRNA-HGBC	hsa-miR-212	1010	8:1:0	-16.9	-15.53	-1.36
lncRNA-HGBC	hsa-miR-212	455	8:0:1	-19.4	-18.36	-1.03
lncRNA-HGBC	hsa-miR-216a	791	8:0:1	-17.43	-12.17	-5.25
lncRNA-HGBC	hsa-miR-216a	969	8:1:0	-10.11	-11.66	1.55
lncRNA-HGBC	hsa-miR-219-2-3p	1554	8:0:1	-12.95	-4.78	-8.16
lncRNA-HGBC	hsa-miR-219-2-3p	1327	8:0:1	-12.9	-9.71	-3.18
lncRNA-HGBC	hsa-miR-219-5p	1658	8:1:0	-12.9	-8.81	-4.08
lncRNA-HGBC	hsa-miR-220b	235	8:1:0	-16.7	-15.73	-0.96
lncRNA-HGBC	hsa-miR-220b	714	8:1:0	-16.3	-16.12	-0.17
lncRNA-HGBC	hsa-miR-220b	369	8:1:0	-20.96	-20.81	-0.14
lncRNA-HGBC	hsa-miR-220c	187	8:1:0	-16.8	-12.56	-4.23
lncRNA-HGBC	hsa-miR-221	1779	8:1:0	-15.55	-8.26	-7.28
lncRNA-HGBC	hsa-miR-223	1358	8:1:0	-6.2	-11.05	4.85
lncRNA-HGBC	hsa-miR-223	1494	8:1:0	-11.4	-19.51	8.11
lncRNA-HGBC	hsa-miR-224	565	8:1:0	-13.2	-11.73	-1.46
lncRNA-HGBC	hsa-miR-23a	1561	8:1:0	-9.84	-13.05	3.21
lncRNA-HGBC	hsa-miR-23b	1561	8:1:0	-9.83	-13.05	3.22
lncRNA-HGBC	hsa-miR-24	169	8:1:0	-17.6	-16.67	-0.93
lncRNA-HGBC	hsa-miR-24	1751	8:1:0	-14.31	-14.48	0.17
lncRNA-HGBC	hsa-miR-24	1584	8:1:0	-14.8	-16.97	2.17
lncRNA-HGBC	hsa-miR-25	710	8:0:1	-20.5	-16.22	-4.27
lncRNA-HGBC	hsa-miR-26a	1317	8:1:0	-7.79	-7.77	-0.019
lncRNA-HGBC	hsa-miR-26b	1317	8:1:0	-4	-7.77	3.77
lncRNA-HGBC	hsa-miR-298	326	8:1:0	-16.2	-9.26	-6.93
lncRNA-HGBC	hsa-miR-299-3p	1332	8:0:1	-17.22	-8.96	-8.25
lncRNA-HGBC	hsa-miR-29a	1030	8:1:0	-16.45	-12.88	-3.56
lncRNA-HGBC	hsa-miR-29a	1275	8:1:0	-8.8	-9.34	0.54
lncRNA-HGBC	hsa-miR-29a	30	8:1:0	-12.4	-22.99	10.59
lncRNA-HGBC	hsa-miR-29b	1275	8:1:0	-14.6	-9.34	-5.25
lncRNA-HGBC	hsa-miR-29b	1030	8:1:0	-15.3	-12.88	-2.41
lncRNA-HGBC	hsa-miR-29b	30	8:1:0	-8.4	-22.99	14.59
lncRNA-HGBC	hsa-miR-29c	1030	8:1:0	-14.45	-12.88	-1.56
lncRNA-HGBC	hsa-miR-29c	1275	8:1:0	-8.9	-9.34	0.44
lncRNA-HGBC	hsa-miR-29c	30	8:1:0	-9.7	-22.99	13.29
lncRNA-HGBC	hsa-miR-302a	661	8:1:0	-16.8	-9.62	-7.17
lncRNA-HGBC	hsa-miR-302b	661	8:1:0	-10.42	-9.62	-0.79
lncRNA-HGBC	hsa-miR-302c	661	8:1:0	-11.7	-9.62	-2.07
lncRNA-HGBC	hsa-miR-302d	661	8:1:0	-13	-9.62	-3.37
lncRNA-HGBC	hsa-miR-302e	661	8:1:0	-11.3	-9.62	-1.67
lncRNA-HGBC	hsa-miR-302f	1739	8:0:1	-9.3	-15.28	5.98
lncRNA-HGBC	hsa-miR-31	197	8:0:1	-24.7	-13.85	-10.84
lncRNA-HGBC	hsa-miR-31	1527	8:0:1	-14.4	-11.92	-2.47
lncRNA-HGBC	hsa-miR-31	724	8:1:0	-17.3	-16.87	-0.42
lncRNA-HGBC	hsa-miR-32	260	8:1:0	-11.14	-11.48	0.34
lncRNA-HGBC	hsa-miR-320a	819	8:0:0	-25.5	-12.84	-12.65
lncRNA-HGBC	hsa-miR-320a	574	8:1:0	-13.05	-13.9	0.85
lncRNA-HGBC	hsa-miR-320b	819	8:0:0	-23.8	-12.84	-10.95
lncRNA-HGBC	hsa-miR-320b	574	8:1:0	-13.1	-13.9	0.8
lncRNA-HGBC	hsa-miR-320c	819	8:0:0	-20.7	-12.84	-7.85
lncRNA-HGBC	hsa-miR-320c	574	8:1:0	-13.65	-13.9	0.25
lncRNA-HGBC	hsa-miR-320d	819	8:0:0	-19	-12.84	-6.15
lncRNA-HGBC	hsa-miR-320d	574	8:1:0	-9.65	-13.9	4.25
lncRNA-HGBC	hsa-miR-323-3p	1836	8:0:0	-8.51	-5.84	-2.66
lncRNA-HGBC	hsa-miR-323-3p	1841	8:1:0	-4.31	-4.68	0.37
lncRNA-HGBC	hsa-miR-324-5p	26	8:1:0	-19.9	-22.4	2.5
lncRNA-HGBC	hsa-miR-328	1412	8:1:0	-22.22	-10.73	-11.48
lncRNA-HGBC	hsa-miR-330-3p	261	8:1:0	-19.22	-11.95	-7.26
lncRNA-HGBC	hsa-miR-331-3p	1068	8:0:1	-16.55	-11.12	-5.42
lncRNA-HGBC	hsa-miR-335	549	8:1:0	-8.7	-9.8	1.1
lncRNA-HGBC	hsa-miR-335	1525	8:1:0	-7.4	-10.94	3.54
lncRNA-HGBC	hsa-miR-335	1014	8:1:0	-8.9	-14.35	5.45
lncRNA-HGBC	hsa-miR-337-3p	1851	8:1:0	-5.6	-7.57	1.97
lncRNA-HGBC	hsa-miR-338-3p	702	8:1:0	-15.3	-13.58	-1.71
lncRNA-HGBC	hsa-miR-338-3p	1098	8:1:0	-8.6	-12.06	3.46
lncRNA-HGBC	hsa-miR-338-3p	29	8:1:0	-14.1	-22.92	8.82
lncRNA-HGBC	hsa-miR-339-3p	1160	8:1:0	-21.25	-11.48	-9.76
lncRNA-HGBC	hsa-miR-339-5p	561	8:1:0	-25.8	-13.74	-12.05
lncRNA-HGBC	hsa-miR-339-5p	1000	8:1:0	-24.7	-12.76	-11.93
lncRNA-HGBC	hsa-miR-339-5p	842	8:0:1	-20	-10.25	-9.74
lncRNA-HGBC	hsa-miR-339-5p	993	8:1:0	-20.5	-14.27	-6.22
lncRNA-HGBC	hsa-miR-339-5p	1721	8:1:0	-13.76	-12.7	-1.05
lncRNA-HGBC	hsa-miR-33a	1660	8:1:0	-13.7	-7.39	-6.3
lncRNA-HGBC	hsa-miR-33a	1555	8:1:0	-10.5	-4.82	-5.67
lncRNA-HGBC	hsa-miR-33b	1126	8:0:1	-21.4	-9.82	-11.57
lncRNA-HGBC	hsa-miR-33b	1692	8:1:0	-16.65	-7.64	-9
lncRNA-HGBC	hsa-miR-33b	1653	8:1:0	-11.9	-7.83	-4.06
lncRNA-HGBC	hsa-miR-34a	1606	8:0:1	-19.7	-9.26	-10.43
lncRNA-HGBC	hsa-miR-34a	1494	8:1:0	-20.2	-19.51	-0.68
lncRNA-HGBC	hsa-miR-34b	759	8:1:0	-13.55	-6.53	-7.01
lncRNA-HGBC	hsa-miR-34b	474	8:1:0	-13.9	-13.64	-0.25
lncRNA-HGBC	hsa-miR-34b	1816	8:1:0	-6.6	-8.44	1.84
lncRNA-HGBC	hsa-miR-34c-3p	473	8:1:0	-11.9	-13.67	1.77
lncRNA-HGBC	hsa-miR-34c-5p	1606	8:0:1	-13.8	-9.26	-4.53
lncRNA-HGBC	hsa-miR-34c-5p	1494	8:1:0	-15.8	-19.51	3.71
lncRNA-HGBC	hsa-miR-361-3p	1486	8:1:0	-22.93	-21.61	-1.31
lncRNA-HGBC	hsa-miR-362-5p	120	8:1:0	-12.95	-10.77	-2.17
lncRNA-HGBC	hsa-miR-367	710	8:0:1	-27.4	-16.22	-11.17
lncRNA-HGBC	hsa-miR-369-3p	1261	8:1:0	-8.8	-5.76	-3.03
lncRNA-HGBC	hsa-miR-369-3p	828	8:1:0	-9.3	-10.49	1.19
lncRNA-HGBC	hsa-miR-370	1417	8:0:1	-21.05	-10.22	-10.82
lncRNA-HGBC	hsa-miR-371-5p	180	8:1:0	-16.6	-16.07	-0.52
lncRNA-HGBC	hsa-miR-373	661	8:1:0	-18.2	-9.62	-8.57
lncRNA-HGBC	hsa-miR-374a	794	8:1:0	-3.7	-14.98	11.28
lncRNA-HGBC	hsa-miR-374b	794	8:1:0	-8.5	-14.98	6.48
lncRNA-HGBC	hsa-miR-375	108	8:1:0	-15.5	-9.31	-6.18
lncRNA-HGBC	hsa-miR-376c	853	8:1:0	-13.7	-10.15	-3.54
lncRNA-HGBC	hsa-miR-378	1151	8:1:0	-18.6	-6.78	-11.81
lncRNA-HGBC	hsa-miR-378	1733	8:0:1	-18.6	-16.61	-1.98
lncRNA-HGBC	hsa-miR-380	1551	8:1:0	-14.9	-4.81	-10.08
lncRNA-HGBC	hsa-miR-380	1883	8:1:0	-5.11	-6.72	1.61
lncRNA-HGBC	hsa-miR-383	552	8:1:0	-15.61	-10.74	-4.86
lncRNA-HGBC	hsa-miR-383	504	8:1:0	-12.99	-11.53	-1.45
lncRNA-HGBC	hsa-miR-409-3p	1616	8:1:0	-16.92	-8.32	-8.59
lncRNA-HGBC	hsa-miR-410	1238	8:1:0	-16.89	-3.71	-13.17
lncRNA-HGBC	hsa-miR-410	1841	8:0:1	-7.03	-4.68	-2.34
lncRNA-HGBC	hsa-miR-410	1880	8:1:0	-5.7	-3.48	-2.21
lncRNA-HGBC	hsa-miR-422a	1151	8:1:0	-17.3	-6.78	-10.51
lncRNA-HGBC	hsa-miR-422a	1733	8:0:1	-17.2	-16.61	-0.58
lncRNA-HGBC	hsa-miR-423-3p	168	8:0:0	-18.57	-15.97	-2.59
lncRNA-HGBC	hsa-miR-424	1687	8:1:0	-17.2	-7.39	-9.8
lncRNA-HGBC	hsa-miR-424	1339	8:1:0	-13.8	-6.25	-7.54
lncRNA-HGBC	hsa-miR-424	1275	8:1:0	-14	-9.34	-4.65
lncRNA-HGBC	hsa-miR-424	30	8:1:0	-14.7	-22.99	8.29
lncRNA-HGBC	hsa-miR-429	1259	8:1:0	-6.3	-5.6	-0.69
lncRNA-HGBC	hsa-miR-431	1430	8:1:0	-14.7	-10.45	-4.24
lncRNA-HGBC	hsa-miR-433	1472	8:1:0	-16.5	-11.64	-4.85
lncRNA-HGBC	hsa-miR-449a	1606	8:0:1	-16	-9.26	-6.73
lncRNA-HGBC	hsa-miR-449a	1494	8:1:0	-17.3	-19.51	2.21
lncRNA-HGBC	hsa-miR-449b	1606	8:0:1	-17.1	-9.26	-7.83
lncRNA-HGBC	hsa-miR-449b	1494	8:1:0	-17.5	-19.51	2.01
lncRNA-HGBC	hsa-miR-450b-3p	1135	8:1:0	-16.1	-7.33	-8.76
lncRNA-HGBC	hsa-miR-450b-3p	1788	8:1:0	-18.7	-10.88	-7.81
lncRNA-HGBC	hsa-miR-450b-3p	1506	8:1:0	-15.3	-17.18	1.88
lncRNA-HGBC	hsa-miR-450b-5p	100	8:1:0	-11.5	-7.2	-4.29
lncRNA-HGBC	hsa-miR-450b-5p	1771	8:1:0	-13.11	-9.55	-3.55
lncRNA-HGBC	hsa-miR-452	1812	8:0:1	-13.5	-10.62	-2.87
lncRNA-HGBC	hsa-miR-452	482	8:1:0	-12.99	-13.51	0.52
lncRNA-HGBC	hsa-miR-455-3p	1719	8:0:1	-16.75	-11.17	-5.57
lncRNA-HGBC	hsa-miR-455-3p	991	8:0:1	-16.9	-12.06	-4.83
lncRNA-HGBC	hsa-miR-455-5p	1602	8:1:0	-17.09	-4.82	-12.26
lncRNA-HGBC	hsa-miR-455-5p	1378	8:1:0	-16	-8.43	-7.56
lncRNA-HGBC	hsa-miR-483-5p	1138	8:1:0	-15.16	-8.53	-6.62
lncRNA-HGBC	hsa-miR-483-5p	270	8:1:0	-10.1	-16	5.9
lncRNA-HGBC	hsa-miR-484	1183	8:1:0	-20.6	-13.56	-7.03
lncRNA-HGBC	hsa-miR-484	171	8:1:0	-22.82	-16.79	-6.02
lncRNA-HGBC	hsa-miR-484	701	8:1:0	-10.7	-15.45	4.75
lncRNA-HGBC	hsa-miR-485-3p	1178	8:1:0	-10.6	-13.55	2.95
lncRNA-HGBC	hsa-miR-485-5p	775	8:0:1	-17	-6.96	-10.03
lncRNA-HGBC	hsa-miR-485-5p	951	8:0:1	-19.7	-10.32	-9.37
lncRNA-HGBC	hsa-miR-485-5p	203	8:1:0	-20.7	-13.23	-7.46
lncRNA-HGBC	hsa-miR-485-5p	647	8:1:0	-15.78	-10.61	-5.16
lncRNA-HGBC	hsa-miR-485-5p	769	8:1:0	-15.7	-11.32	-4.37
lncRNA-HGBC	hsa-miR-485-5p	883	8:1:0	-14.63	-10.31	-4.31
lncRNA-HGBC	hsa-miR-486-3p	32	8:0:1	-24.7	-21.78	-2.91
lncRNA-HGBC	hsa-miR-486-3p	1496	8:1:0	-17.5	-17.29	-0.2
lncRNA-HGBC	hsa-miR-486-5p	1152	8:1:0	-17.5	-6.86	-10.63
lncRNA-HGBC	hsa-miR-486-5p	1112	8:1:0	-20.92	-11.53	-9.38
lncRNA-HGBC	hsa-miR-486-5p	1197	8:0:0	-23.05	-16.83	-6.21
lncRNA-HGBC	hsa-miR-486-5p	928	8:1:0	-13.33	-14.49	1.16
lncRNA-HGBC	hsa-miR-486-5p	1734	8:1:0	-12.2	-16.65	4.45
lncRNA-HGBC	hsa-miR-488	446	8:1:0	-14.4	-12.53	-1.86
lncRNA-HGBC	hsa-miR-489	1788	8:1:0	-9.7	-10.88	1.18
lncRNA-HGBC	hsa-miR-490-3p	854	8:1:0	-19.1	-10.24	-8.85
lncRNA-HGBC	hsa-miR-490-3p	1154	8:1:0	-18.11	-10.09	-8.01
lncRNA-HGBC	hsa-miR-490-3p	1035	8:1:0	-17.1	-13.43	-3.67
lncRNA-HGBC	hsa-miR-491-3p	1745	8:1:0	-12.67	-13	0.33
lncRNA-HGBC	hsa-miR-491-3p	1854	8:1:0	-4.5	-6.8	2.3
lncRNA-HGBC	hsa-miR-491-3p	1772	8:1:0	-6.21	-9.3	3.09
lncRNA-HGBC	hsa-miR-491-5p	880	8:1:0	-14.21	-11.72	-2.48
lncRNA-HGBC	hsa-miR-493	1202	8:0:1	-19.61	-18.3	-1.3
lncRNA-HGBC	hsa-miR-494	1820	8:1:0	-4.7	-9.17	4.47
lncRNA-HGBC	hsa-miR-495	160	8:1:0	-14.5	-12.93	-1.56
lncRNA-HGBC	hsa-miR-495	1800	8:1:0	-8	-10.5	2.5
lncRNA-HGBC	hsa-miR-496	387	8:1:0	-14.31	-15.99	1.68
lncRNA-HGBC	hsa-miR-497	1275	8:1:0	-13.52	-9.34	-4.17
lncRNA-HGBC	hsa-miR-497	30	8:1:0	-25.4	-22.99	-2.4
lncRNA-HGBC	hsa-miR-499-3p	1841	8:1:0	-5.2	-4.68	-0.51
lncRNA-HGBC	hsa-miR-499-3p	1836	8:1:0	-5.1	-5.84	0.74
lncRNA-HGBC	hsa-miR-499-5p	465	8:0:1	-14.1	-13.68	-0.41
lncRNA-HGBC	hsa-miR-501-3p	1176	8:0:0	-19.81	-13.55	-6.25
lncRNA-HGBC	hsa-miR-501-5p	1661	8:1:0	-21.7	-6.65	-15.04
lncRNA-HGBC	hsa-miR-502-3p	1176	8:0:1	-17.91	-13.55	-4.35
lncRNA-HGBC	hsa-miR-504	1069	8:1:0	-16.78	-11.02	-5.75
lncRNA-HGBC	hsa-miR-505	278	8:1:0	-18.7	-17.36	-1.33
lncRNA-HGBC	hsa-miR-506	1294	8:1:0	-17.6	-8.13	-9.46
lncRNA-HGBC	hsa-miR-506	394	8:1:0	-22.61	-13.25	-9.35
lncRNA-HGBC	hsa-miR-508-3p	1362	8:0:1	-15.1	-9.15	-5.94
lncRNA-HGBC	hsa-miR-508-5p	705	8:1:0	-18.31	-13.87	-4.43
lncRNA-HGBC	hsa-miR-509-3-5p	1123	8:1:0	-12.2	-9.8	-2.39
lncRNA-HGBC	hsa-miR-509-3-5p	365	8:0:1	-19.5	-19.25	-0.24
lncRNA-HGBC	hsa-miR-509-5p	1123	8:1:0	-11.7	-9.8	-1.89
lncRNA-HGBC	hsa-miR-509-5p	365	8:0:1	-18.8	-19.25	0.45
lncRNA-HGBC	hsa-miR-510	749	8:0:1	-20.64	-8.79	-11.84
lncRNA-HGBC	hsa-miR-510	781	8:1:0	-20.5	-10.44	-10.05
lncRNA-HGBC	hsa-miR-512-3p	660	8:1:0	-13.79	-11.53	-2.25
lncRNA-HGBC	hsa-miR-513a-3p	970	8:1:0	-17.1	-11.65	-5.44
lncRNA-HGBC	hsa-miR-513a-5p	188	8:1:0	-15.7	-13.07	-2.62
lncRNA-HGBC	hsa-miR-513b	541	8:1:0	-17.7	-7.18	-10.51
lncRNA-HGBC	hsa-miR-513b	987	8:0:1	-15	-9.67	-5.32
lncRNA-HGBC	hsa-miR-513c	541	8:1:0	-16.9	-7.18	-9.71
lncRNA-HGBC	hsa-miR-515-3p	1254	8:0:0	-18.11	-4.87	-13.23
lncRNA-HGBC	hsa-miR-515-3p	1601	8:1:0	-16.5	-5.01	-11.48
lncRNA-HGBC	hsa-miR-515-3p	1377	8:1:0	-19.86	-10.2	-9.65
lncRNA-HGBC	hsa-miR-515-3p	660	8:1:0	-16.32	-11.53	-4.78
lncRNA-HGBC	hsa-miR-515-5p	162	8:1:0	-8.6	-14.54	5.94
lncRNA-HGBC	hsa-miR-516b	1066	8:0:1	-17.86	-10.07	-7.79
lncRNA-HGBC	hsa-miR-516b	779	8:1:0	-16.7	-9.62	-7.07
lncRNA-HGBC	hsa-miR-516b	532	8:0:1	-15.4	-11.26	-4.13
lncRNA-HGBC	hsa-miR-516b	448	8:0:1	-18	-15.25	-2.74
lncRNA-HGBC	hsa-miR-518a-5p	1383	8:1:0	-11.6	-9.1	-2.49
lncRNA-HGBC	hsa-miR-518a-5p	1534	8:1:0	-13.3	-13.34	0.046
lncRNA-HGBC	hsa-miR-518a-5p	577	8:1:0	-10.87	-14.1	3.23
lncRNA-HGBC	hsa-miR-518d-5p	1015	8:1:0	-13.68	-14.18	0.5
lncRNA-HGBC	hsa-miR-519b-5p	1015	8:1:0	-14.78	-14.18	-0.59
lncRNA-HGBC	hsa-miR-519c-5p	1015	8:1:0	-14.78	-14.18	-0.59
lncRNA-HGBC	hsa-miR-519d	1256	8:1:0	-11.5	-4.85	-6.64
lncRNA-HGBC	hsa-miR-519d	1379	8:1:0	-14.5	-7.94	-6.55
lncRNA-HGBC	hsa-miR-519d	525	8:1:0	-11.4	-9.98	-1.41
lncRNA-HGBC	hsa-miR-519d	299	8:1:0	-11.31	-11	-0.3
lncRNA-HGBC	hsa-miR-519e	1254	8:1:0	-11.5	-4.87	-6.62
lncRNA-HGBC	hsa-miR-519e	1464	8:1:0	-11.43	-10.49	-0.93
lncRNA-HGBC	hsa-miR-519e	939	8:1:0	-10.26	-17.17	6.91
lncRNA-HGBC	hsa-miR-520a-3p	661	8:1:0	-18.1	-9.62	-8.47
lncRNA-HGBC	hsa-miR-520a-5p	577	8:0:1	-18.5	-14.1	-4.39
lncRNA-HGBC	hsa-miR-520a-5p	1351	8:1:0	-11.2	-11.75	0.55
lncRNA-HGBC	hsa-miR-520b	661	8:1:0	-14.52	-9.62	-4.89
lncRNA-HGBC	hsa-miR-520c-3p	661	8:1:0	-16.52	-9.62	-6.89
lncRNA-HGBC	hsa-miR-520c-5p	1015	8:1:0	-13.68	-14.18	0.5
lncRNA-HGBC	hsa-miR-520d-3p	661	8:1:0	-22.2	-9.62	-12.57
lncRNA-HGBC	hsa-miR-520d-5p	577	8:1:0	-11.17	-14.1	2.93
lncRNA-HGBC	hsa-miR-520e	661	8:1:0	-14.52	-9.62	-4.89
lncRNA-HGBC	hsa-miR-520f	660	8:1:0	-16.62	-11.53	-5.08
lncRNA-HGBC	hsa-miR-522	1593	8:1:0	-12.4	-11.87	-0.52
lncRNA-HGBC	hsa-miR-523	239	8:0:1	-22.8	-13.75	-9.04
lncRNA-HGBC	hsa-miR-524-5p	577	8:1:0	-18.2	-14.1	-4.09
lncRNA-HGBC	hsa-miR-525-5p	577	8:0:1	-19	-14.1	-4.89
lncRNA-HGBC	hsa-miR-525-5p	1351	8:1:0	-14.2	-11.75	-2.44
lncRNA-HGBC	hsa-miR-526a	1015	8:1:0	-13.68	-14.18	0.5
lncRNA-HGBC	hsa-miR-526b	1351	8:0:1	-17	-11.75	-5.24
lncRNA-HGBC	hsa-miR-527	1383	8:1:0	-11.6	-9.1	-2.49
lncRNA-HGBC	hsa-miR-527	1534	8:1:0	-13.3	-13.34	0.046
lncRNA-HGBC	hsa-miR-527	577	8:1:0	-10.87	-14.1	3.23
lncRNA-HGBC	hsa-miR-532-3p	1191	8:1:0	-16.4	-17.64	1.24
lncRNA-HGBC	hsa-miR-532-5p	1116	8:1:0	-14.3	-11.61	-2.68
lncRNA-HGBC	hsa-miR-541	899	8:0:1	-23.2	-14.11	-9.08
lncRNA-HGBC	hsa-miR-541	222	8:0:1	-20.8	-12.92	-7.87
lncRNA-HGBC	hsa-miR-541	1610	8:0:1	-17.08	-10.61	-6.46
lncRNA-HGBC	hsa-miR-541	816	8:1:0	-16.54	-12.13	-4.4
lncRNA-HGBC	hsa-miR-542-5p	1754	8:1:0	-15.4	-12.39	-3
lncRNA-HGBC	hsa-miR-544	1780	8:0:1	-18.5	-7.76	-10.73
lncRNA-HGBC	hsa-miR-545	1685	8:1:0	-13.39	-7.45	-5.93
lncRNA-HGBC	hsa-miR-545	161	8:1:0	-10.1	-13.75	3.65
lncRNA-HGBC	hsa-miR-548a-3p	1216	8:1:0	-9.4	-9.85	0.45
lncRNA-HGBC	hsa-miR-548a-3p	819	8:1:0	-6.6	-12.84	6.24
lncRNA-HGBC	hsa-miR-548a-5p	410	8:1:0	-11.36	-6.08	-5.27
lncRNA-HGBC	hsa-miR-548a-5p	1639	8:1:0	-9	-6.43	-2.56
lncRNA-HGBC	hsa-miR-548a-5p	1513	8:1:0	-12.1	-17.43	5.33
lncRNA-HGBC	hsa-miR-548b-3p	60	8:1:0	-13.91	-15.04	1.13
lncRNA-HGBC	hsa-miR-548b-5p	410	8:1:0	-16.4	-6.08	-10.31
lncRNA-HGBC	hsa-miR-548b-5p	1639	8:1:0	-8.3	-6.43	-1.86
lncRNA-HGBC	hsa-miR-548b-5p	1513	8:1:0	-15.1	-17.43	2.33
lncRNA-HGBC	hsa-miR-548c-3p	821	8:1:0	-2.32	-13.68	11.36
lncRNA-HGBC	hsa-miR-548c-5p	410	8:1:0	-13.4	-6.08	-7.31
lncRNA-HGBC	hsa-miR-548c-5p	1639	8:1:0	-8.03	-6.43	-1.59
lncRNA-HGBC	hsa-miR-548c-5p	1513	8:1:0	-17.1	-17.43	0.33
lncRNA-HGBC	hsa-miR-548d-5p	410	8:1:0	-12.2	-6.08	-6.11
lncRNA-HGBC	hsa-miR-548d-5p	1639	8:1:0	-11.6	-6.43	-5.16
lncRNA-HGBC	hsa-miR-548d-5p	1513	8:1:0	-14.6	-17.43	2.83
lncRNA-HGBC	hsa-miR-548h	410	8:1:0	-9.91	-6.08	-3.82
lncRNA-HGBC	hsa-miR-548h	1513	8:1:0	-16.3	-17.43	1.13
lncRNA-HGBC	hsa-miR-548h	1639	8:1:0	-4.63	-6.43	1.8
lncRNA-HGBC	hsa-miR-548i	410	8:1:0	-12.17	-6.08	-6.08
lncRNA-HGBC	hsa-miR-548i	1639	8:1:0	-11.3	-6.43	-4.86
lncRNA-HGBC	hsa-miR-548i	1513	8:1:0	-12.9	-17.43	4.53
lncRNA-HGBC	hsa-miR-548j	410	8:1:0	-12.4	-6.08	-6.31
lncRNA-HGBC	hsa-miR-548j	1513	8:1:0	-16.1	-17.43	1.33
lncRNA-HGBC	hsa-miR-548j	1639	8:1:0	-4.9	-6.43	1.53
lncRNA-HGBC	hsa-miR-548m	1635	8:1:0	-3.73	-4.86	1.13
lncRNA-HGBC	hsa-miR-548n	411	8:1:0	-8.1	-6.44	-1.65
lncRNA-HGBC	hsa-miR-548n	1819	8:0:1	-7.6	-9.17	1.57
lncRNA-HGBC	hsa-miR-548p	1800	8:0:1	-7.1	-10.5	3.4
lncRNA-HGBC	hsa-miR-548p	1208	8:1:0	-11	-16.71	5.71
lncRNA-HGBC	hsa-miR-550	1600	8:1:0	-16.5	-5.02	-11.47
lncRNA-HGBC	hsa-miR-553	1381	8:1:0	-11.1	-7.98	-3.11
lncRNA-HGBC	hsa-miR-553	154	8:1:0	-12.6	-12.84	0.24
lncRNA-HGBC	hsa-miR-554	1004	8:1:0	-22.6	-12.76	-9.83
lncRNA-HGBC	hsa-miR-554	620	8:1:0	-10.7	-6.91	-3.78
lncRNA-HGBC	hsa-miR-556-3p	1846	8:1:0	-4.8	-5.75	0.95
lncRNA-HGBC	hsa-miR-556-5p	1629	8:0:1	-12.9	-8.38	-4.51
lncRNA-HGBC	hsa-miR-559	410	8:1:0	-8.1	-6.08	-2.01
lncRNA-HGBC	hsa-miR-564	812	8:1:0	-19.19	-10.81	-8.37
lncRNA-HGBC	hsa-miR-564	218	8:1:0	-22.9	-17.01	-5.88
lncRNA-HGBC	hsa-miR-564	169	8:1:0	-17	-16.67	-0.32
lncRNA-HGBC	hsa-miR-568	1632	8:1:0	-7.3	-7.3	0.0048
lncRNA-HGBC	hsa-miR-569	1826	8:1:0	-6.3	-8.93	2.63
lncRNA-HGBC	hsa-miR-572	612	8:1:0	-19.75	-8.67	-11.07
lncRNA-HGBC	hsa-miR-573	85	8:1:0	-14.7	-7.35	-7.34
lncRNA-HGBC	hsa-miR-574-3p	1410	8:1:0	-16.6	-10.07	-6.52
lncRNA-HGBC	hsa-miR-574-3p	1729	8:1:0	-14.9	-12.74	-2.15
lncRNA-HGBC	hsa-miR-575	1084	8:0:1	-18.9	-12.81	-6.08
lncRNA-HGBC	hsa-miR-576-3p	225	8:1:0	-10.7	-14.73	4.03
lncRNA-HGBC	hsa-miR-576-5p	973	8:0:1	-16.8	-9.54	-7.25
lncRNA-HGBC	hsa-miR-576-5p	1670	8:1:0	-12.8	-5.87	-6.92
lncRNA-HGBC	hsa-miR-576-5p	1711	8:1:0	-5.11	-7.23	2.12
lncRNA-HGBC	hsa-miR-578	1475	8:0:1	-12.4	-11.63	-0.76
lncRNA-HGBC	hsa-miR-579	1748	8:1:0	-12.4	-13.02	0.62
lncRNA-HGBC	hsa-miR-580	486	8:1:0	-10.8	-12.55	1.75
lncRNA-HGBC	hsa-miR-581	605	8:1:0	-13.5	-8.58	-4.91
lncRNA-HGBC	hsa-miR-582-3p	1700	8:1:0	-8.8	-7.88	-0.91
lncRNA-HGBC	hsa-miR-584	1592	8:0:0	-18.5	-12.27	-6.22
lncRNA-HGBC	hsa-miR-584	1445	8:1:0	-12.4	-6.9	-5.49
lncRNA-HGBC	hsa-miR-586	1661	8:1:0	-7.4	-6.65	-0.74
lncRNA-HGBC	hsa-miR-589	762	8:1:0	-16.1	-6.52	-9.57
lncRNA-HGBC	hsa-miR-590-3p	1242	8:0:0	-4.9	-3.26	-1.63
lncRNA-HGBC	hsa-miR-590-3p	1873	8:1:0	-2.1	-4.88	2.78
lncRNA-HGBC	hsa-miR-590-3p	1858	8:1:0	-3.8	-6.71	2.91
lncRNA-HGBC	hsa-miR-591	1028	8:1:0	-17.5	-12.68	-4.81
lncRNA-HGBC	hsa-miR-591	1503	8:1:0	-15.3	-17.5	2.2
lncRNA-HGBC	hsa-miR-592	1321	8:1:0	-8.4	-7.84	-0.55
lncRNA-HGBC	hsa-miR-592	480	8:1:0	-9.6	-13.51	3.91
lncRNA-HGBC	hsa-miR-593	1344	8:0:1	-16.61	-10.29	-6.31
lncRNA-HGBC	hsa-miR-595	1604	8:1:0	-24.8	-8.04	-16.75
lncRNA-HGBC	hsa-miR-595	405	8:1:0	-14.6	-6.2	-8.39
lncRNA-HGBC	hsa-miR-595	223	8:1:0	-13.63	-15.68	2.05
lncRNA-HGBC	hsa-miR-596	863	8:1:0	-23.7	-8.75	-14.94
lncRNA-HGBC	hsa-miR-596	358	8:0:1	-23.43	-15.29	-8.13
lncRNA-HGBC	hsa-miR-598	1454	8:1:0	-12.8	-11.25	-1.54
lncRNA-HGBC	hsa-miR-600	1050	8:0:0	-17.5	-10.28	-7.21
lncRNA-HGBC	hsa-miR-601	685	8:1:0	-12.59	-9.02	-3.57
lncRNA-HGBC	hsa-miR-601	253	8:0:1	-19.12	-17.75	-1.36
lncRNA-HGBC	hsa-miR-603	564	8:1:0	-8.7	-12.54	3.84
lncRNA-HGBC	hsa-miR-604	773	8:1:0	-19.96	-6.77	-13.18
lncRNA-HGBC	hsa-miR-605	963	8:1:0	-17.16	-13.5	-3.65
lncRNA-HGBC	hsa-miR-605	924	8:1:0	-17.5	-14.25	-3.24
lncRNA-HGBC	hsa-miR-605	792	8:1:0	-13.3	-11.92	-1.37
lncRNA-HGBC	hsa-miR-606	1217	8:1:0	-9.6	-10.03	0.43
lncRNA-HGBC	hsa-miR-607	966	8:1:0	-10.7	-11.87	1.17
lncRNA-HGBC	hsa-miR-611	48	8:1:0	-24.92	-15.11	-9.8
lncRNA-HGBC	hsa-miR-612	815	8:1:0	-26.52	-12	-14.51
lncRNA-HGBC	hsa-miR-614	1201	8:1:0	-21.3	-16.19	-5.1
lncRNA-HGBC	hsa-miR-617	192	8:1:0	-16.5	-13.59	-2.9
lncRNA-HGBC	hsa-miR-618	1626	8:0:0	-17.52	-8.45	-9.06
lncRNA-HGBC	hsa-miR-619	1153	8:0:0	-21.91	-7.44	-14.46
lncRNA-HGBC	hsa-miR-619	1735	8:1:0	-24.5	-16.69	-7.8
lncRNA-HGBC	hsa-miR-620	1141	8:1:0	-11.5	-8.5	-2.99
lncRNA-HGBC	hsa-miR-620	850	8:1:0	-11.65	-9.79	-1.85
lncRNA-HGBC	hsa-miR-620	530	8:1:0	-10.8	-14.88	4.08
lncRNA-HGBC	hsa-miR-621	1103	8:1:0	-14.25	-11.51	-2.73
lncRNA-HGBC	hsa-miR-621	200	8:1:0	-14.31	-14.74	0.43
lncRNA-HGBC	hsa-miR-622	957	8:1:0	-21.5	-14.67	-6.82
lncRNA-HGBC	hsa-miR-622	1604	8:1:0	-14.7	-8.04	-6.65
lncRNA-HGBC	hsa-miR-623	1653	8:1:0	-15.63	-7.83	-7.79
lncRNA-HGBC	hsa-miR-624	985	8:1:0	-8.5	-10.18	1.68
lncRNA-HGBC	hsa-miR-625	571	8:1:0	-16.3	-13.29	-3
lncRNA-HGBC	hsa-miR-627	603	8:1:0	-11.17	-8.24	-2.92
lncRNA-HGBC	hsa-miR-627	1462	8:1:0	-12.5	-10.56	-1.93
lncRNA-HGBC	hsa-miR-628-5p	1648	8:1:0	-9.9	-10.59	0.69
lncRNA-HGBC	hsa-miR-630	492	8:0:0	-14.35	-13.49	-0.85
lncRNA-HGBC	hsa-miR-631	1035	8:0:1	-23.72	-13.43	-10.29
lncRNA-HGBC	hsa-miR-637	81	8:0:1	-22.3	-7.28	-15.01
lncRNA-HGBC	hsa-miR-637	1499	8:1:0	-24.22	-17.63	-6.58
lncRNA-HGBC	hsa-miR-642	597	8:1:0	-11.7	-7.74	-3.95
lncRNA-HGBC	hsa-miR-643	1596	8:0:1	-16.46	-6.26	-10.19
lncRNA-HGBC	hsa-miR-644	1602	8:1:0	-13.91	-4.82	-9.08
lncRNA-HGBC	hsa-miR-644	1588	8:1:0	-13.6	-16.77	3.17
lncRNA-HGBC	hsa-miR-647	1145	8:1:0	-10.1	-9.28	-0.81
lncRNA-HGBC	hsa-miR-648	1603	8:1:0	-19.14	-6.04	-13.09
lncRNA-HGBC	hsa-miR-648	222	8:1:0	-17	-12.92	-4.07
lncRNA-HGBC	hsa-miR-650	770	8:1:0	-24.1	-8.43	-15.66
lncRNA-HGBC	hsa-miR-650	776	8:1:0	-21.99	-8.49	-13.49
lncRNA-HGBC	hsa-miR-650	1497	8:1:0	-23.51	-17.34	-6.16
lncRNA-HGBC	hsa-miR-654-3p	588	8:1:0	-12.5	-11.26	-1.23
lncRNA-HGBC	hsa-miR-655	1260	8:1:0	-7.2	-5.54	-1.66
lncRNA-HGBC	hsa-miR-656	1241	8:1:0	-2.83	-3.53	0.7
lncRNA-HGBC	hsa-miR-656	1883	8:1:0	-2.5	-6.72	4.22
lncRNA-HGBC	hsa-miR-657	1184	8:0:1	-24.6	-13.26	-11.33
lncRNA-HGBC	hsa-miR-657	688	8:1:0	-14.7	-10.15	-4.54
lncRNA-HGBC	hsa-miR-657	1493	8:1:0	-17.34	-19.77	2.43
lncRNA-HGBC	hsa-miR-660	1661	8:1:0	-10.9	-6.65	-4.24
lncRNA-HGBC	hsa-miR-661	417	8:1:0	-25.5	-8.18	-17.31
lncRNA-HGBC	hsa-miR-663	1756	8:0:1	-27.91	-10.15	-17.75
lncRNA-HGBC	hsa-miR-664	1404	8:0:1	-15.5	-9.45	-6.04
lncRNA-HGBC	hsa-miR-665	747	8:0:0	-22.8	-8.13	-14.66
lncRNA-HGBC	hsa-miR-665	1066	8:1:0	-16.69	-10.07	-6.62
lncRNA-HGBC	hsa-miR-665	902	8:1:0	-21.54	-15.23	-6.3
lncRNA-HGBC	hsa-miR-665	1520	8:1:0	-18.25	-17.98	-0.26
lncRNA-HGBC	hsa-miR-671-5p	908	8:1:0	-26.3	-13.38	-12.91
lncRNA-HGBC	hsa-miR-671-5p	445	8:1:0	-19.83	-8.42	-11.4
lncRNA-HGBC	hsa-miR-708	1055	8:1:0	-24.4	-7.67	-16.72
lncRNA-HGBC	hsa-miR-708	548	8:1:0	-17.1	-9.79	-7.3
lncRNA-HGBC	hsa-miR-720	1146	8:1:0	-14.7	-9.06	-5.63
lncRNA-HGBC	hsa-miR-720	697	8:0:1	-17	-12.47	-4.52
lncRNA-HGBC	hsa-miR-744	1755	8:0:0	-26.4	-10.2	-16.19
lncRNA-HGBC	hsa-miR-758	871	8:1:0	-17.5	-9.18	-8.31
lncRNA-HGBC	hsa-miR-760	535	8:1:0	-17	-7.08	-9.91
lncRNA-HGBC	hsa-miR-760	1584	8:1:0	-20.4	-16.97	-3.42
lncRNA-HGBC	hsa-miR-760	451	8:1:0	-20.39	-17.28	-3.1
lncRNA-HGBC	hsa-miR-765	1063	8:1:0	-19.52	-6.28	-13.23
lncRNA-HGBC	hsa-miR-765	744	8:1:0	-21	-7.81	-13.18
lncRNA-HGBC	hsa-miR-765	766	8:1:0	-20.21	-8.26	-11.94
lncRNA-HGBC	hsa-miR-765	53	8:0:0	-24.7	-15.22	-9.47
lncRNA-HGBC	hsa-miR-765	346	8:0:1	-20.2	-14.91	-5.28
lncRNA-HGBC	hsa-miR-766	704	8:0:0	-25.51	-13.77	-11.73
lncRNA-HGBC	hsa-miR-766	174	8:1:0	-18.22	-16.28	-1.93
lncRNA-HGBC	hsa-miR-766	373	8:1:0	-22.7	-25.6	2.9
lncRNA-HGBC	hsa-miR-767-5p	1029	8:0:0	-27.7	-12.68	-15.01
lncRNA-HGBC	hsa-miR-768-3p	138	8:0:1	-16.9	-11.78	-5.11
lncRNA-HGBC	hsa-miR-768-5p	1065	8:0:1	-20.3	-7.89	-12.4
lncRNA-HGBC	hsa-miR-769-3p	1135	8:0:0	-25	-7.33	-17.66
lncRNA-HGBC	hsa-miR-873	1097	8:1:0	-15.56	-11.83	-3.72
lncRNA-HGBC	hsa-miR-873	1043	8:1:0	-13.23	-12.1	-1.12
lncRNA-HGBC	hsa-miR-874	419	8:1:0	-16.1	-10.47	-5.62
lncRNA-HGBC	hsa-miR-876-3p	1445	8:0:1	-12.5	-6.9	-5.59
lncRNA-HGBC	hsa-miR-876-3p	247	8:1:0	-11.4	-11.88	0.48
lncRNA-HGBC	hsa-miR-876-5p	590	8:1:0	-12.1	-10.46	-1.63
lncRNA-HGBC	hsa-miR-877	1064	8:1:0	-20.97	-7.62	-13.34
lncRNA-HGBC	hsa-miR-877	1013	8:1:0	-13.56	-14.48	0.92
lncRNA-HGBC	hsa-miR-885-5p	1836	8:1:0	-10.22	-5.84	-4.37
lncRNA-HGBC	hsa-miR-886-3p	1075	8:0:0	-26.22	-9.69	-16.52
lncRNA-HGBC	hsa-miR-886-3p	947	8:1:0	-18.66	-13.3	-5.35
lncRNA-HGBC	hsa-miR-886-5p	286	8:1:0	-31	-21.83	-9.16
lncRNA-HGBC	hsa-miR-888	832	8:1:0	-6.61	-11.47	4.86
lncRNA-HGBC	hsa-miR-890	461	8:0:1	-18.1	-15.68	-2.41
lncRNA-HGBC	hsa-miR-891a	1207	8:1:0	-13.6	-16.71	3.11
lncRNA-HGBC	hsa-miR-892a	1581	8:1:0	-19.3	-19.03	-0.26
lncRNA-HGBC	hsa-miR-892a	482	8:1:0	-7	-13.51	6.51
lncRNA-HGBC	hsa-miR-892b	1147	8:1:0	-21.12	-9.22	-11.89
lncRNA-HGBC	hsa-miR-892b	1107	8:1:0	-21	-9.14	-11.85
lncRNA-HGBC	hsa-miR-892b	1414	8:1:0	-13.6	-8.99	-4.6
lncRNA-HGBC	hsa-miR-892b	939	8:1:0	-17.58	-17.17	-0.4
lncRNA-HGBC	hsa-miR-920	1134	8:1:0	-17.9	-7.32	-10.57
lncRNA-HGBC	hsa-miR-922	364	8:1:0	-14.55	-19.56	5.01
lncRNA-HGBC	hsa-miR-923	585	8:1:0	-14.6	-11.92	-2.67
lncRNA-HGBC	hsa-miR-924	1008	8:1:0	-19.5	-15.1	-4.39
lncRNA-HGBC	hsa-miR-92a	710	8:0:1	-22.3	-16.22	-6.07
lncRNA-HGBC	hsa-miR-92b	710	8:0:1	-24.9	-16.22	-8.67
lncRNA-HGBC	hsa-miR-933	1609	8:1:0	-16.95	-9.46	-7.48
lncRNA-HGBC	hsa-miR-935	1492	8:1:0	-13.6	-18.7	5.1
lncRNA-HGBC	hsa-miR-939	1056	8:1:0	-22.55	-6.56	-15.98
lncRNA-HGBC	hsa-miR-940	768	8:0:1	-19.9	-10.52	-9.37
lncRNA-HGBC	hsa-miR-940	950	8:1:0	-16.6	-10.39	-6.2
lncRNA-HGBC	hsa-miR-943	484	8:1:0	-12.74	-12.67	-0.062
lncRNA-HGBC	hsa-miR-944	1228	8:1:0	-8.4	-4.89	-3.5
lncRNA-HGBC	hsa-miR-96	1586	8:1:0	-11.6	-15.91	4.31
lncRNA-HGBC	hsa-miR-99a	43	8:1:0	-17.4	-15.72	-1.67
lncRNA-HGBC	hsa-miR-99b	43	8:1:0	-19.6	-15.72	-3.87
